# Supplementary material for: ‘Yellow is good for you’: Consumer perception and acceptability of fortified and biofortified cassava products
Source: PLoS One. 2018 Sep 14;13(9):e0203421. doi: 10.1371/journal.pone.0203421 (PMC6138417; doi:10.1371/journal.pone.0203421)
Supplement: S2 Supporting Information — (XLSX) [file pone.0203421.s002.xlsx]

## Sheet: Penalty analysis_HID
Too little	0.868664	Colour [1] too white; [2] just perfect; [3] too yellow	0.868664
Too much
Too little	-2.18986	Fermented odour [1] too weak; [2] just perfect; [3] too strong	-2.18986
Too much
Too little	0.604762	Texture [1] too soft; [2] just perfect; [3] too hard	0.604762
Too much

## Sheet: Penalty analysis_HID1
Too little		Colour [1] too white; [2] just perfect; [3] too yellow	0
Too much
Too little	-3.30556	Fermented odour [1] too weak; [2] just perfect; [3] too strong	-3.30556
Too much
Too little	-1.39596	Texture [1] too soft; [2] just perfect; [3] too hard	-1.39596
Too much

## Sheet: Penalty analysis_HID2
Too little	0.0483508	Colour [1] too white; [2] just perfect; [3] too yellow	0.0483508
Too much
Too little	-1.90602	Fermented odour [1] too weak; [2] just perfect; [3] too strong	-1.90602
Too much
Too little	-0.602049	Texture [1] too soft; [2] just perfect; [3] too hard	-0.602049
Too much

## Sheet: Penalty analysis_HID3
Too little	-0.401334	Colour [1] too white; [2] just perfect; [3] too yellow	-0.401334
Too much
Too little	-2.82194	Fermented odour [1] too weak; [2] just perfect; [3] too strong	-2.82194
Too much
Too little	0.194444	Texture [1] too soft; [2] just perfect; [3] too hard	0.194444
Too much

## Sheet: Penalty analysis_HID4
Too little	1.62185	Colour [1] too white; [2] just perfect; [3] too yellow	1.62185
Too much
Too little	-1.1131	Fermented odour [1] too weak; [2] just perfect; [3] too strong	-1.1131
Too much
Too little	-1.01637	Texture [1] too soft; [2] just perfect; [3] too hard	-1.01637
Too much

## Sheet: Penalty analysis_HID5
Too little	-0.0873754	Colour [1] too white; [2] just perfect; [3] too yellow	-0.0873754
Too much
Too little	-1.6379	Fermented odour [1] too weak; [2] just perfect; [3] too strong	-1.6379
Too much
Too little	0.666667	Texture [1] too soft; [2] just perfect; [3] too hard	0.666667
Too much

## Sheet: Penalty analysis_HID6
Too little	-0.230688	Colour [1] too white; [2] just perfect; [3] too yellow	-0.230688
Too much
Too little	-1.74008	Fermented odour [1] too weak; [2] just perfect; [3] too strong	-1.74008
Too much
Too little	-0.988269	Texture [1] too soft; [2] just perfect; [3] too hard	-0.988269
Too much

## Sheet: Penalty analysis_HID7
	185	324	371	505	527	825	969
1	1	20	0	2	31	0	0
2	92	98	92	87	88	86	89
3	28	0	29	32	1	35	32
4	0	0	0	0	0	0	0
5	0	0	0	0	0	0	0
	185	324	371	505	527	825	969
1	5	7	9	29	13	8	5
2	98	101	105	79	99	104	107
3	18	12	7	13	9	9	9
4	0	0	0	0	0	0	0
5	0	0	0	0	0	0	0
	185	324	371	505	527	825	969
1	8	3	2	42	2	9	1
2	97	89	92	66	66	99	82
3	16	28	27	13	53	13	38
4	0	0	0	0	0	0	0
5	0	0	0	0	0	0	0
	185	324	371	505	527	825	969
1	93	118	92	89	119	86	89
2	28	0	29	32	1	35	32
3	0	0	0	0	0	0	0
	185	324	371	505	527	825	969
1	103	108	114	108	112	112	112
2	18	12	7	13	9	9	9
3	0	0	0	0	0	0	0
	185	324	371	505	527	825	969
1	105	92	94	108	68	108	83
2	16	28	27	13	53	13	38
3	0	0	0	0	0	0	0

## Sheet: Penalty analysis_HID8
Too little	-0.228261	Colour [1] too white; [2] just perfect; [3] too yellow	-0.848951
Too much	-0.871118
Too little	1.15714	Fermented odour [1] too weak; [2] just perfect; [3] too strong	2.00932
Too much	2.24603
Too little	1.78093	Texture [1] too soft; [2] just perfect; [3] too hard	0.280928
Too much	-0.469072

## Sheet: Penalty analysis_HID9
Too little	-0.604082	Colour [1] too white; [2] just perfect; [3] too yellow	-0.604082
Too much
Too little	1.30693	Fermented odour [1] too weak; [2] just perfect; [3] too strong	2.62272
Too much	3.39026
Too little	-0.464419	Texture [1] too soft; [2] just perfect; [3] too hard	1.20225
Too much	1.38082

[truncated: 21 more sheets: Penalty analysis_HID10, Penalty analysis_HID11, Penalty analysis_HID12, Penalty analysis_HID13, Penalty analysis_HID14, Penalty analysis_HID15, Penalty analysis_HID16, Penalty analysis_HID17, Penalty analysis_HID18, Penalty analysis_HID19, Penalty analysis_HID20, Penalty analysis_HID21, Penalty analysis_HID22, Penalty analysis_HID23, Fig.1, Fig.2, Fig.3,  Fig.4, Fig.5, All data-consumer …]
